# Supplementary material for: Compositional Shifts in Microbial Diversity under Traditional Banana Cropping Systems of Sub-Saharan Africa
Source: Biology (Basel). 2022 May 16;11(5):756. doi: 10.3390/biology11050756 (PMC9138362; doi:10.3390/biology11050756)
Supplement: Supplementary file 1 [file biology-11-00756-s001.zip]

Archive with 1 entries (1 files):
- biology-1649814-supplementary.pdf
